# Supplementary material for: Costs of the 'Hartslag Limburg' community heart health intervention
Source: BMC Public Health. 2006 Mar 2;6:51. doi: 10.1186/1471-2458-6-51 (PMC1450273; doi:10.1186/1471-2458-6-51)
Supplement: Additional File 1 — Overview of the types and quantities of the resources necessary to implement the major interventions The file contains a table that list the resources that are necessary to implement the interventions that were carried out within the community programme of Hartslag Limburg. [file 1471-2458-6-51-S1.xls]

## Sheet: Blad1
Additional file 1: Overview of the types and quantities of the resources necessary to implement the major interventions
intervention	input preparation phase	input performance phase	input start-up phase	input development phase
nutrition
nutrition party	*preparation time for dietician	*dietician
	2 hours	2 hours
		*travelling distance for dietician
		4 x15 km
		*travelling time for dietician
		4x30 minutes
	*recruiting participants and	*room
	administrative services	2 hours
	5 hours
orientation in supermarket	*preparation time for dietician	*dietician
	1 hour	2 hours
	*recruiting participants and	*travelling distance for dietician
	administrative services	2x15 km
	1 hour	*travelling time for dietitian
		2x30 minutes
lifestyle seminar	*preparation time for dietician	*seminar by dietician
	1 hour	2 hours
		*room rent
		2 hours
	*recruiting participants and	*travelling distance for dietician
	administrative services	2x15 km
	1 hour	*travelling time for dietician
		2x30 minutes
personal dietary advice		all questionnaires (1999: 3000; 2000: 5000)	training of 10 physicians
		*printing costs for questionnaires (Є0.25 each)
		*covering letter (Є0.1)
		*A5 envelope (Є0.15)
		*A5 stamped envelope (Є0.55)
		*secretary's time
		3 minutes
		returned questionnaires (20%=2000):
		*analysis and sending a
		letter of advice by mail
		10 minutes of secretary's time
		*A5 envelope (Є0.15)
		*letter of advice (Є0.1)
cookery course	*preparation time for dietician	*dietician
	2 hours	18 hours
		*travelling distance for dietician
		6x2x15 km=180 km
		*travelling time for dietician
		6x2x30 minutes = 6 hours
	*recruiting participants and	*food
	administrative services	*room
		18 hours
debt assistance	*preparation time for dietician	*printing costs of book with recipes	*development of book with recipies	*developing concept
	2 hours	Є7/copy (10 persons per group)	30 hours for dietician	70 hours of health expert's time
	*recruiting participants and	*dietician	*designing book with recipies	*developing course scenario
	administrative services	5 hours	Є130	10 hours of dietician's time
	0.5 hours	*room rent
		5 hours
		*travelling time for dietctian
		1 hour
		*travelling distance for dietician
		60 km
Tasty and Healthy'		*PR costs, printing costs of posters and flyers; radio and	*checking fat percentages in meat products	meetings between health expert,
		tv ads, designing and printing labels	by dietician	project coordinator and butcher (20 hours)
		Є50,000	13 hours
			*training staff
			140 persons received 7 educational sessions
			of 2.5 hours each
			55 hours of dietician's time
			*educational materials for staff
			(Є1.00 each)
			*choosing recipies for flyers, by dietician and
			butcher
			both 18 hours
Exercise
walking guide	composing guide	*printing costs (Є0.8 per copy)
(2x2000 copies)	*health expert	*distribution costs
	15 hours	10 hours of secretary's time
	*expert on regional walks	250 envelopes (A4 size)
	10 hours	250 stamps (Є1.5 each)
	*secretary
	5 hours
walking schedule	preparation	*printing costs (Є0.6 per copy)
(2x6.000 copies)	*three 1.5 hour meetings between	*distribution costs
	health expert and 10 experts on	10 hours of secretary's time
	regional walks	250 envelopes (A4 size)
	*travellin distance	250 stamps (Є1.5 each)
	3x2x15kmx10persons=900km
	*travelling time for health expert
	3x2x30=180 = 3 hours
	*travelling time for experts on walks
	3x2x10x30=1800 = 30 hours
	composing guide
	*health expert
	20 hours
	*secretary
	20 hours
walking guide+schedule	preparation	*printing costs (Є0.8 plus Є0.9)
(1x 8000 pieces)	*three 1.5 hour meetings between	*distribution costs
	health expert and 10 experts on	10 hours of secretary's time
	regional walks	250 envelopes (A4 size)
	*travelling distance	250 stamps (Є1.5 each)
	3x2x15km x10 persons=900
	*travelling time for health expert
	3x2x30=180 = 3 hours
	*travelling time for experts on walks
	3x2x10x30=1800 = 30 hours
	composing guide
	*health expert
	20 hours
	*secretary
	20 hours
cycling guide	preparation	*printing costs (Є0.6 per copy)
(1x5000 copies)	*three 1.5 hour meetings between	*distribution costs
	health expert and 10 experts on	10 hours of secretary's time
	regional cycle routes	250 envelopes (A4 size)
	*travelling distance	250 stamps (Є1.5 each)
	3x2x15kmx10persons=900
	*travelling time for health expert
	3x2x30=180 = 3 hours
	*travelling time for experts on cycle routes
	3x2x10x30=1800 = 30 hours
	composing guide
	*health expert
	20 hours
	*secretary
	20 hours
Exercise TV		*television production costs
(120 12.5 min. Shows		(Є300 per minute)
walks/cycle tours	*mapping out routes by volunteer	*Guiding of walks and cycle tours by
	6 hours	volunteer
	*PR activities	4 hours
	(E 75)
	*administration by volunteer
	1 hour
	*coordination by welfare worker
	1 hour
sports clubs		*sports teacher
		1 x 42 hours
		*travelling time
		2x42 x 0.5 =42
		*travel distance for sports teacher
		2x15x42=1260
		*room rent
		Є15 x 42
newspaper advertisement	*collection of articles by health expert	*publication
	8 hours	unit price: Є1300
	*designing
	unit price: Є500
Focus on Heart and Sports'
1) lessons at school	*letters offering programme (Є0.1 each)	*contacting schools and making appointments,		existing programme
	(64 copies)	by health expert
	*A5 envelopes	1 hour per school (45 schools)
	64	*lessons given by health expert
	*stamps (€0.4)	8 hours per school (45 schools)
	64	*travelling time for health expert
	*administration	30 minutes per lesson = 4 hours per school
	5 hours	*travelling distance for health expert
		2x8sessionsx15 km x45schools = 10800 km
2) introductory course at	*letters to sports clubs (Є0.1 each)	* 5 one-hour introduction sessions per club
sports club	100 copies	(45 clubs) by sports teacher
	*A5 envelopes	*travelling time for sports teacher
	100	30 minutes per session = 2.5 hours per sports club
	*stamps (€0.4)	*travelling distance for sports teacher
	100	2x15x5x45 km single distance per session =6750 km
	*making appointments with 45 sports clubs that
	were willing to participate, by health expert
	50 hours
	*composing guide to introductory courses, by
	health expert
	25 hours
	*printing guide to introductory courses
	Є3.00 per copy (2400 copies)
smoking
congratulations' campaign				30 hours for PR, 70 hours of health expert's time
1) radio ad		*costs of radio broadcasting	designing radio commercial, billboard,
		80 commercials of 34 seconds	poster etc. Є1500
2) billboards		*printing costs of 250 billboards (Є4 each)
		*distribution costs
		unit price (Є20 each)
3) posters and leaflets		*printing costs
		(poster, 500 copies (Є0.6 each); 7500 postcards (Є0.1 each)
		*distribution costs
		32 hours of secretary's time
		250 envelopes (A4 size)
		250 stamps (Є1.5 each)
4) information packages		*Printing costs
		300 * 8 leaflets (Є0.1 each)
5) free nicotine patch		*Nicotine patches
		50 packages of nicotine patches
		*distribution costs
		€1.50
theater show on smoking
1) lesson at school	*contacting schools	*volunteer time
	1 hour for health expert	2 hours
	2 hours for volunteer
2) theater show		*assistance during show
		4 hours, by volunteer
		*theatre group
		unit price: Є450
stop smoking around kids
1) information package		*printing costs of leaflets and poster
		*distribution
		280 A4 envelopes
		stamps (Є1.5 each)
		*covering letter (250 copies)
2) personal communication		*welfare worker
		50 hours
3) four 15-minute seminars	*welfare work	* welfare worker
	1 hour	1 hour
4) distribution of 10		*costs of boards
boards		unit price approx. Є100 each
5) t-shirts		*costs of t-shirts
		unit price Є10 each
quit smoking campaign
1) billboards		*printing costs of 250 billboards (Є4 each)		Є1500
		*distribution costs
		unit price (Є20 each)
2) posters and leaflets		*printing costs
		(500 posters (Є0.6 each); 7500 postcards (Є0.1 each)
		*distribution costs
		32 hours of secretary's time
		250 envelopes (A4 size)
		250 stamps (Є1 each)
lifestyle in general
lifestyle course	*6 hours for health expert	*giving courses
		6x3 = 18 hours of health expert's time
		*travelling time for health expert
		6x2x30 minutes = 6 hours
		*travelling distance for health expert
		6x2x15 km = 180 km
		*room rent
newspaper advertisement	*collection of articles by health expert	*publication
	8 hours	unit price: Є1300
	*designing
	unit price: Є500
small non-recurring interventions		200
